# Supplementary material for: Connexin 30 Deficiency Ameliorates Disease Progression at the Early Phase in a Mouse Model of Amyotrophic Lateral Sclerosis by Suppressing Glial Inflammation
Source: Int J Mol Sci. 2022 Dec 16;23(24):16046. doi: 10.3390/ijms232416046 (PMC9782489; doi:10.3390/ijms232416046)
Supplement: Supplementary file 1 [file ijms-23-16046-s001.zip]

Archive with 2 entries (2 files):
- ijms-1969786-supplementary.pdf
- the caption of supplementary.pdf
